# Supplementary material for: UV/Fe(II)/S(IV) Pretreatment for Ultrafiltration of Microcystis aeruginosa-Laden Water: Fe(II)/Fe(III) Triggered Synergistic Oxidation and Coagulation
Source: Membranes (Basel). 2023 Apr 25;13(5):463. doi: 10.3390/membranes13050463 (PMC10222291; doi:10.3390/membranes13050463)
Supplement: Supplementary file 1 [file membranes-13-00463-s001.zip]

Archive with 1 entries (1 files):
- membranes-2308488-supplementary.pdf
